# Supplementary material for: Electrophoretic Coatings for Orthodontic Implants: Evaluation of Surface Properties, Adhesion, and Antibacterial Activity in Simulated Implantation Trials
Source: J Funct Biomater. 2025 Sep 12;16(9):343. doi: 10.3390/jfb16090343 (PMC12470570; doi:10.3390/jfb16090343)
Supplement: Supplementary file 1 [file jfb-16-00343-s001.zip]

Archive with 1 entries (1 files):
- jfb-3789847-supplementary.pdf
